# Supplementary material for: Thermochemical oxidation of methane induced by high-valence metal oxides in a sedimentary basin
Source: Nat Commun. 2018 Dec 3;9:5131. doi: 10.1038/s41467-018-07267-x (PMC6277441; doi:10.1038/s41467-018-07267-x)
Supplement: Supplementary file 4 — Supplementary Data 1 [file 41467_2018_7267_MOESM4_ESM.xlsx]

## Sheet: Sheet1
Major elements contents by EPMA for calcites in T1b sandy conglomerates.
Member	T1b3											T1b2								T1b1																		T1b2
Sample	AH4-6									M-39		AH1-8			AH1-9	AH2-7	M-2	M18-1-2		M-15		M-28		M-29				M-31	M-32	M-33		M-36						AH1-7			AH2-7						M18-1-2
	Early stage																																					Later stage
K2O (wt. %)	bdl	0.02	0.01	0.01	0.02	0.01	bdl	0.02	0.01	0.01	bdl	0.02	0.55	0.01	0.01	0.36	0.1	bdl	0.15	0.01	bdl	0.04	0.01	0.05	0.06	0.02	0.05	0.01	bdl	0.01	0	bdl	0.02	0.09	0.01	0.01	bdl	0.03	0.01	0.04	bdl	bdl	bdl	bdl	bdl	bdl	bdl	bdl	bdl
Na2O	0.08	0.01	0.03	0.02	0.04	0.06	0.04	0.03	0.03	0.04	0.03	0.02	0.06	bdl	0.03	0.04	0.03	0.01	0.05	0.02	0.03	0.03	0.01	0.02	0.02	0.06	0.09	0.02	0.01	0.05	0.05	0	0.03	0.04	0.03	0.04	0.02	0.02	0.02	0.02	bdl	0.01	0.01	0.03	bdl	0.02	0.02	0.03	0.04
CaO	54.37	56.32	58.81	52.85	53.4	53.61	54.16	53.87	52.92	52.98	52.5	55.51	54.29	55.95	50.28	55.12	52.19	56.29	53.43	57.35	53.12	55.8	55.86	55.54	55.18	55.45	56.87	53.92	55.11	54.09	52.23	52.25	52.61	54.4	53.05	55.35	55.4	49.43	49.08	51.63	48.4	46.4	49.47	54.51	53.25	51	50.63	53.41	53.87
MgO	0.02	0.04	0.03	bdl	0.01	0.03	0.02	0.02	0.03	0.02	0.01	0.03	0.04	0.06	0.07	0.1	0.04	0.01	0.03	0.04	0.01	0.11	0.02	0.06	0.03	0.06	0.08	0.02	0.01	0.06	0.04	0.01	0.02	0.04	0.06	0.11	0.03	0.06	0.08	0.07	0.09	0.05	0.1	0.11	0.07	0.08	0.16	0.02	0.01
FeO	0.02	0.01	bdl	bdl	0.08	bdl	bdl	0.01	bdl	0.15	0.1	0.05	bdl	0.03	0.09	0.13	0.07	0.19	0.1	0.09	0.08	0.09	0.04	0.11	0.1	0.05	0.1	0.11	0.02	0.07	0.12	0.15	0.17	0.06	0.03	bdl	0.01	0.01	0.03	0.07	0.11	0.13	0.08	0.08	0.01	0.08	0.12	0.17	0.15
MnO	1.96	3.77	2.02	1.52	1.76	1.97	1.32	0.95	3.1	3.2	4.32	1.95	1.43	3.51	5.46	0.99	2.39	4.01	2.81	1.26	2.84	1.04	0.93	0.79	1.23	1.96	0.91	1.48	1.84	0.84	1.61	4.31	4.35	1.45	3.87	1.2	1.26	6.65	6.88	7.54	10	8.72	6.8	5.28	4.52	4.37	11.01	7.98	6.38
Al2O3	bdl	bdl	0.01	0.01	0.01	0.01	bdl	bdl	bdl	0.01	bdl	bdl	0.71	0.01	0.02	0.47	0.02	bdl	0.05	bdl	bdl	0.01	0.01	0.05	0.02	0.06	0.5	0.01	0.01	0.1	0.08	bdl	0.02	0.1	0.01	0.01	0.02	0.01	0.01	bdl	0.01	bdl	0.02	bdl	0.01	0.03	bdl	0.01	bdl
SiO2	0.02	0.01	0	0.07	0.01	0	0.01	bdl	bdl	bdl	bdl	bdl	0.46	bdl	bdl	0.36	bdl	0.01	0.05	bdl	bdl	bdl	bdl	0.02	0.09	0.23	0.28	bdl	bdl	0.25	0.35	bdl	bdl	0.37	0.03	bdl	bdl	bdl	bdl	bdl	bdl	bdl	bdl	bdl	bdl	bdl	0.11	0.02	bdl
Total	56.49	60.18	60.92	54.49	55.34	55.7	55.56	54.91	56.09	56.42	56.96	57.58	57.54	59.56	55.96	57.57	54.84	60.53	56.67	58.77	56.08	57.12	56.88	56.64	56.73	57.89	58.88	55.57	57	55.47	54.48	56.74	57.26	56.55	57.09	56.72	56.74	56.21	56.11	59.37	58.61	55.31	56.48	60.03	57.86	55.59	62.08	61.65	60.46
	Based on 3 oxygen atoms in the calcite crystal structure																																					Based on 3 oxygen atoms in the calcite crystal structure
K	bdl	bdl	bdl	bdl	bdl	bdl	bdl	bdl	bdl	bdl	bdl	bdl	0.012	bdl	bdl	0.008	0.002	bdl	0.003	bdl	bdl	0.001	bdl	0.001	0.001	bdl	0.001	bdl	bdl	bdl	bdl	bdl	0.001	0.002	bdl	bdl	bdl	0.001	bdl	0.001	bdl	bdl	bdl	bdl	bdl	bdl	bdl	bdl	bdl
Na	0.003	bdl	0.001	0.001	0.001	0.002	0.001	0.001	0.001	0.001	0.001	0.001	0.002	bdl	0.001	0.001	0.001	bdl	0.002	0.001	0.001	0.001	bdl	0.001	0.001	0.002	0.003	0.001	bdl	0.002	0.002	bdl	0.001	0.001	0.001	0.001	0.001	0.001	0.001	0.001	bdl	bdl	bdl	0.001	bdl	0.001	0.001	0.001	0.001
Ca	0.97	1.004	1.049	0.942	0.952	0.956	0.966	0.961	0.944	0.945	0.936	0.99	0.968	0.998	0.897	0.983	0.931	1.004	0.953	1.023	0.947	0.995	0.996	0.99	0.984	0.989	1.014	0.962	0.983	0.965	0.931	0.932	0.938	0.97	0.946	0.987	0.988	0.881	0.875	0.921	0.863	0.827	0.882	0.972	0.949	0.91	0.903	0.952	0.961
Mg	0.001	0.001	0.001	bdl	bdl	0.001	0.001	0.001	0.001	bdl	bdl	0.001	0.001	0.001	0.002	0.002	0.001	bdl	0.001	0.001	bdl	0.003	bdl	0.001	0.001	0.001	0.002	bdl	bdl	0.001	0.001	bdl	bdl	0.001	0.001	0.003	0.001	0.001	0.002	0.002	0.002	0.001	0.002	0.003	0.002	0.002	0.004	bdl	bdl
Fe	bdl	bdl	bdl	bdl	0.001	bdl	bdl	bdl	bdl	0.002	0.001	0.001	bdl	bdl	0.001	0.002	0.001	0.003	0.001	0.001	0.001	0.001	0.001	0.002	0.001	0.001	0.001	0.002	bdl	0.001	0.002	0.002	0.002	0.001	bdl	bdl	bdl	bdl	bdl	0.001	0.002	0.002	0.001	0.001	bdl	0.001	0.002	0.002	0.002
Mn	0.028	0.053	0.029	0.021	0.025	0.028	0.019	0.013	0.044	0.045	0.061	0.027	0.02	0.049	0.077	0.014	0.034	0.056	0.04	0.018	0.04	0.015	0.013	0.011	0.017	0.028	0.013	0.021	0.026	0.012	0.023	0.061	0.061	0.02	0.055	0.017	0.018	0.094	0.097	0.106	0.141	0.123	0.096	0.074	0.064	0.062	0.155	0.112	0.09
Al	bdl	bdl	bdl	bdl	bdl	bdl	bdl	bdl	bdl	bdl	bdl	bdl	0.014	bdl	bdl	0.009	bdl	bdl	0.001	bdl	bdl	bdl	bdl	0.001	bdl	0.001	0.01	bdl	bdl	0.002	0.002	bdl	bdl	0.002	bdl	bdl	bdl	bdl	bdl	bdl	bdl	bdl	bdl	bdl	bdl	0.001	bdl	bdl	bdl
Si	bdl	bdl	bdl	0.001	bdl	bdl	bdl	bdl	bdl	bdl	bdl	bdl	0.008	bdl	bdl	0.006	bdl	bdl	0.001	bdl	bdl	bdl	bdl	bdl	0.001	0.004	0.005	bdl	bdl	0.004	0.006	bdl	bdl	0.006	bdl	bdl	bdl	bdl	bdl	bdl	bdl	bdl	bdl	bdl	bdl	bdl	0.002	bdl	bdl
∑Cations	1.001	1.059	1.079	0.966	0.981	0.987	0.987	0.976	0.989	0.994	1	1.02	1.024	1.049	0.978	1.025	0.97	1.064	1.001	1.044	0.99	1.016	1.011	1.008	1.007	1.026	1.049	0.985	1.01	0.987	0.966	0.995	1.004	1.004	1.004	1.008	1.008	0.978	0.976	1.031	1.008	0.954	0.982	1.051	1.015	0.975	1.067	1.069	1.054
“bdl”denotes below detection limit.
[truncated: 28 more columns]
