# Supplementary material for: Thermochemical oxidation of methane induced by high-valence metal oxides in a sedimentary basin
Source: Nat Commun. 2018 Dec 3;9:5131. doi: 10.1038/s41467-018-07267-x (PMC6277441; doi:10.1038/s41467-018-07267-x)
Supplement: Supplementary file 5 — Supplementary Data 2 [file 41467_2018_7267_MOESM5_ESM.xlsx]

## Sheet: Sheet1
δ13C and δ18O of calcites in T1b reservoir rocks and P2w source rocks.
Sample No.	Wells	Member	Depth (m)	Petrography	Hydrocarbon shows	δ13CVPDB (‰)	δ18OVPDB (‰)	Calculated precipitation temperature(ºC)
								δ18Owater = -6‰	δ18Owater = -5‰	δ18Owater = -4‰
2-AH4-1	Aihu 4	T1b3	2878.6	grey sandy gravelstone	no oil-bearing	-57.25	-21.97	119.9	128.7	137.8
2-AH4-2	Aihu 4	T1b3	2878.9	brown muddy pebblestone	no oil-bearing	-24.29	-20.07	103.8	112.1	120.7
AH4-2	Aihu 4	T1b3	2881.4	grey gravel medium sandstone	no oil-bearing	-48.1	-21.5	115.8	124.5	133.5
AH4-3	Aihu 4	T1b3	2881.7	gray muddy pebblestone	no oil-bearing	-47.9	-21.7	117.5	126.3	135.3
AH4-4	Aihu 4	T1b3	2883.8	gray muddy pebblestone	no oil-bearing	-43.33	-21	111.5	120.1	128.9
AH4-4-2	Aihu 4	T1b3	2907.1	gray muddy pebblestone	no oil-bearing	-47.6	-20.5	107.4	115.8	124.5
AH4-6	Aihu 4	T1b3	2907.9	grey muddy gravelstone, containing crystallized coarse calcite	no oil-bearing	-22.47	-19.82	101.8	110	118.5
AH4-5	Aihu 4	T1b2	2909.1	grayish green sandy gravelstone	no oil-bearing	-50.01	-21.09	112.3	120.9	129.7
AH4-8	Aihu 4	T1b2	2913.2	brown pebblestone, containing crystallized coarse calcite	no oil-bearing	-44.22	-21.05	112	120.6	129.4
X1-18	Maxi 1	T1b2	3586.1	gray muddy pebbles	no oil-bearing	-54.4	-22.6	125.4	134.4	143.6
Y-24	Maxi 1	T1b2	3586.6	gray muddy pebblestone, containing crystallized coarse calcite	no oil-bearing	-62.22	-21.66	117.1	125.9	134.9
AH2-4	Aihu 2	T1b2	3287	grayish green sandy gravelstone	fluorescence	-32.4*	-15.2*	67.2	74.1	81.3
2-AH2-1	Aihu 2	T1b2	3287.6	grey gravel coarse sandstone	trace oil	-46.4*	-17.8*	86.3	93.7	101.9
AH2-7	Aihu 2	T1b2	3313.1	grayish green sandy gravelstone	no oil-bearing	-49.78	-20.96	111.2	119.8	128.6
2-AH2-2	Aihu 2	T1b2	3313.6	grayish green muddy pebblestone	no oil-bearing	-63.88	-20.87	110.4	118.9	127.7
AH2-8	Aihu 2	T1b2	3313.9	grayish green sandy gravelstone	no oil-bearing	-53	-20.9	110.7	119.2	128
AH2-4-2	Aihu 2	T1b2	3314.5	grayish green muddy pebblestone	no oil-bearing	-69.76	-21.08	112.2	120.8	129.7
AH2-15	Aihu 2	T1b1	3349.1	grayish green sandy pebblestone	fluorescence	-33.78	-20.62	108.4	116.9	125.6
M18-1	Ma 18	T1b3	3822.6	grey medium sandstone	fluorescence	-39.6	-20.6	108.2	116.6	125.4
M-39	Ma 18	T1b3	3824.2	grayish green sandy gravelstone	fluorescence	-42.29	-20.46	107	115.4	124.1
2-M18-1	Ma 18	T1b2	3824.6	grey sandy gravelstone	fluorescence	-38.08	-21.05	112	120.5	129.4
2-M18-3	Ma 18	T1b2	3866.9	grayish green sandy pebblestone	patch oil	-57.46	-22.1	120.9	129.8	138.9
2-M18-2	Ma 18	T1b2	3871.6	gray sandy gravelstone	patch oil	-53.19	-22.41	123.7	132.7	141.9
M18-8	Ma 18	T1b2	3877.9	grayish green muddy gravelstone	trace oil	-41.2	-19.9	102.5	110.7	119.2
M-11	Ma 18	T1b2	3879.5	grayish green muddy pebblestone	trace oil	-45.6	-20.1	104.1	112.4	121
M18-13	Ma 18	T1b1	3911.6	grayish green sandy gravelstone	oil-saturated	-45	-19.5	99.3	107.4	115.8
M18-14	Ma 18	T1b1	3914.9	grayish green sandy gravelstone	patch oil	-41.66	-18.76	93.4	101.3	109.5
M18-17	Ma 18	T1b1	3916.6	grayish green sandy gravelstone	patch oil	-41.6	-14.69	64	70.8	77.9
AH1-1	Aihu 1	T1b2	3794.3	grayish green muddy pebblestone	patch oil	-42.3	-17.24	81.9	89.4	97.2
AH1-2	Aihu 1	T1b2	3795.5	grey gravel coarse sandstone	fluorescence	-35.5	-17.9	86.8	94.5	102.5
AH1-4	Aihu 1	T1b2	3799.5	grayish green sandy gravelstone	patch oil	-81.87	-19.49	99.1	107.3	115.7
2-AH1-1	Aihu 1	T1b2	3815	grayish green muddy pebblestone	fluorescence	-30.95	-15.24	67.8	74.7	81.9
AH1-8	Aihu 1	T1b2	3815.4	grayish green sandy gravelstone	fluorescence	-39.05	-16.6	77.3	84.6	92.2
AH1-9	Aihu 1	T1b2	3820.5	grayish green muddy pebblestone	weak fluorescence	-25.13	-12.81	52	58.3	64.8
AH6-1	Aihu 6	T1b2	3882.1	grayish green muddy pebblestone, containing crystallized coarse calcite	trace oil	-40.7	-20.6	108.2	116.6	125.4
AH6-2	Aihu 6	T1b1	3924.8	grayish green sandy gravelstone	trace oil	-43.23	-19.97	103.1	111.3	119.9
MH4-14	Mahu 4	T1b1	3314.2	grayish green muddy pebblestone	fluorescence	-38.23	-19.61	100.1	108.3	116.7
MH4-6	Mahu 4	T1b2	3296.2	grey gravel coarse sandstone	fluorescence	-29.7	-21.2	113.2	121.8	130.7
M601-1	Ma 601	T1b2	3842.3	grayish green muddy pebblestone	patch oil	-46.96	-19.43	98.7	106.8	115.2
M601-2	Ma 601	T1b1	3878.2	grayish green sandy gravelstone	patch oil	-47.02	-20.22	105	113.4	122
M601-3	Ma 601	T1b1	3856.6	grayish black sandy gravelstone	patch oil	-47.6	-19.21	97	105	113.3
M601-4	Ma 601	T1b1	3874.7	grayish black sandy gravelstone	patch oil	-47.34	-19.57	99.8	108	116.4
M602-1	Ma 602	T1b3	3823	grayish green muddy pebblestone	fluorescence	-39.08	-18.35	90.2	98	106.1
M602-2	Ma 602	T1b2	3847.8	grayish green muddy pebblestone	trace oil	-45.64	-19.59	99.9	108.1	116.5
M602-4	Ma 602	T1b2	3835.2	grayish green muddy pebblestone	fluorescence	-39.73	-18.68	92.8	100.7	108.8
M606-1	Ma 606	T1b1	3788.6	grayish black sandy gravelstone	trace oil	-45.24	-16.65	77.6	84.9	92.5
M606-2	Ma 606	T1b1	3807.5	gray muddy pebblestone	patch oil	-47.95	-20.49	107.3	115.7	124.4
M606-3	Ma 606	T1b1	3803.6	grayish black sandy gravelstone	fluorescence	-36.6	-21.4	115	123.6	132.6
M20-1	Ma 20	T1b2	3828.5	grayish green muddy pebblestone	no oil-bearing	-36.3	-17.6	84.6	92.2	100.1
M20-2	Ma 20	T1b2	3829.9	grayish green muddy pebblestone	no oil-bearing	-55.6	-22.2	121.8	130.7	139.9
AC1-1	Aican 1	P2w	5143.8	source rock, dark gray mudstone	/	-22.4*	-12.8*	/	/	/
AC1-2	Aican 1	P2w	5319.1	source rock, gray silty mudstone	/	-18.4	-18.54	/	/	/
AC1-3-1	Aican 1	P2w	5164.6	source rock, gray silty mudstone	/	-20.01	-17.61	/	/	/
AC1-3-2	Aican 1	P2w	5270.1	source rock, dark gray mudstone	/	-19.92	-17.85	/	/	/
AC1-4	Aican 1	P2w	5270.3	source rock, dark gray mudstone	/	-13.51	-16.24	/	/	/
“*”indicates the calcite content of the sample is too low, and the result is not reliable.
“/”denotes that no analyses were carried out. The precipitation temperatures of calcite were calculated by T = 16.9 - 4.21×(δcalcite - δwater) + 0.14×(δcalcite - δwater)2, referred from Irwin et al., 1977.
